# Supplementary material for: Cannabidiolic Acid Rescues Deficits in Hippocampal Long-Term Potentiation in Models of Alzheimer’s Disease: An Electrophysiological and Proteomic Analysis
Source: Int J Mol Sci. 2025 May 21;26(10):4944. doi: 10.3390/ijms26104944 (PMC12112199; doi:10.3390/ijms26104944)
Supplement: Supplementary file 1 [file ijms-26-04944-s001.zip]

Archive with 1 entries (1 files):
- ijms-3592397-supplementary.pdf
